# Supplementary material for: Comparative Analysis of HPA-Axis Dysregulation and Dynamic Molecular Mechanisms in Acute Versus Chronic Social Defeat Stress
Source: Int J Mol Sci. 2025 Jun 24;26(13):6063. doi: 10.3390/ijms26136063 (PMC12250169; doi:10.3390/ijms26136063)
Supplement: Supplementary file 1 [file ijms-26-06063-s001.zip]

Archive with 1 entries (1 files):
- ijms-3693311-supplementary.pdf
